# Supplementary material for: A Multiplex PCR Method for Simultaneous Detection of Infectious Laryngotracheitis Virus and Ornithobacterium rhinotracheale
Source: Vet Sci. 2023 Apr 3;10(4):272. doi: 10.3390/vetsci10040272 (PMC10144794; doi:10.3390/vetsci10040272)
Supplement: Supplementary file 1 [file vetsci-10-00272-s001.zip]

Archive with 1 entries (1 files):
- vetsci-2286725-supplementary.pdf
